# Supplementary material for: Physiological and Microbial Community Dynamics in Does During Mid-Gestation to Lactation and Their Impact on the Growth, Immune Function, and Microbiome Transmission of Offspring Kids
Source: Animals (Basel). 2025 Mar 26;15(7):954. doi: 10.3390/ani15070954 (PMC11987885; doi:10.3390/ani15070954)
Supplement: Supplementary file 1 [file animals-15-00954-s001.zip]

Archive with 1 entries (1 files):
- animals-3502290-supplementary.pdf
